# Supplementary material for: anTraX, a software package for high-throughput video tracking of color-tagged insects
Source: eLife. 2020 Nov 19;9:e58145. doi: 10.7554/eLife.58145 (PMC7676868; doi:10.7554/eLife.58145)
Supplement: Figure 4—figure supplement 2—source data 1. [file elife-58145-fig4-figsupp2-data1.csv]

Length	Count
1	8
2	11
3	21
4	18
5	11
6	5
7	3
8	1
9	3
10	2
11	0
12	0
13	0
14	1
15	0
16	0
17	0
18	0
19	0
20	0
21	1
22	0
23	0
24	1
25	0
26	0
27	0
28	0
29	0
30	0
31	1
